# Supplementary material for: Intestinal Microfold Cells Play a Critical Role in the Uptake and Oral Tolerance Mediated by Lysophosphatidylserine-Containing Lipidic Nanoparticles
Source: Nanomaterials (Basel). 2026 Mar 29;16(7):412. doi: 10.3390/nano16070412 (PMC13074963; doi:10.3390/nano16070412)
Supplement: Supplementary file 1 [file nanomaterials-16-00412-s001.zip]

Archive with 1 entries (1 files):
- nanomaterials-4177818-supplementary.pdf
